# Supplementary material for: Bi(III)-Catalyzed Enantioselective Allylation Reactions of Ketimines
Source: iScience. 2019 Jun 11;16:511–23. doi: 10.1016/j.isci.2019.06.006 (PMC6593186; doi:10.1016/j.isci.2019.06.006)
Supplement: Document S2. Tables S4–S11 [file mmc2.zip]

Archive with 9 entries (8 files):
- Table S4-11/
- Table S4-11/Table S10.xlsx
- Table S4-11/Table S11.xlsx
- Table S4-11/Table S4.xlsx
- Table S4-11/Table S5.xlsx
- Table S4-11/Table S6.xlsx
- Table S4-11/Table S7.xlsx
- Table S4-11/Table S8.xlsx
- Table S4-11/Table S9.xlsx
