# Supplementary material for: Bi(III)-Catalyzed Enantioselective Allylation Reactions of Ketimines
Source: iScience. 2019 Jun 11;16:511–23. doi: 10.1016/j.isci.2019.06.006 (PMC6593186; doi:10.1016/j.isci.2019.06.006)
Supplement: Document S2. Tables S4–S11 [file mmc2.zip › Table S4-11/Table S10.xlsx]

## Sheet: Sheet1
Bi- 0 0.33266 0.79718 -0.40666 H
C-C_3 0 0.15894 -1.55314 -0.50174 H
H-H_ 0 1.085 -1.67232 -1.06488 H
H-H_ 0 -0.73051 -1.59506 -1.13169 H
C-C_2 0 0.11574 -2.36149 0.6732 H
C-C_2 0 -1.02362 -2.83681 1.27735 H
H-H_ 0 1.07727 -2.60399 1.12822 H
H-H_ 0 -0.96222 -3.64214 1.99826 H
H-H_ 0 -1.99296 -2.64927 0.81964 H
C-C_R 0 -1.17479 -2.40498 4.19361 H
C-C_R 0 0.23986 -2.40121 4.33685 H
C-C_R 0 0.89549 -3.34377 5.12058 H
C-C_R 0 0.12333 -4.30854 5.75426 H
C-C_R 0 -1.27183 -4.34025 5.61488 H
C-C_R 0 -1.92616 -3.39819 4.83725 H
C-C_R 0 -0.12331 -0.7322 2.87498 H
H-H_ 0 1.97544 -3.32301 5.21477 H
H-H_ 0 0.61459 -5.05972 6.36496 H
H-H_ 0 -1.84319 -5.11317 6.11648 H
H-H_ 0 -2.99945 -3.43502 4.72018 H
N-N_R 0 0.82086 -1.39815 3.59033 H
H-H_ 0 1.82274 -1.23366 3.34096 H
O-O_R 0 0.02975 0.23201 2.15252 H
C-C_R 0 -1.46342 -1.37876 3.21057 H
N-N_R 0 -2.53614 -0.70181 2.81613 H
C-C_R 0 -3.87114 -0.79343 3.20885 H
O-O_R 0 -4.74872 -0.23427 2.60595 H
O-O_R 0 -4.04251 -1.5015 4.326 H
C-C_3 0 -5.39264 -1.52241 4.8019 H
H-H_ 0 -5.71481 -0.50896 5.0478 H
H-H_ 0 -6.05753 -1.93544 4.04161 H
H-H_ 0 -5.37815 -2.1499 5.69113 H
C-C_R 0 1.08864 1.52413 -2.98303 H
O-O_R 0 0.90775 2.57666 -2.37395 H
O-O_R 0 1.08546 0.37 -2.37345 H
C-C_3 0 1.2647 1.48499 -4.47968 H
H-H_ 0 0.26803 1.52656 -4.9295 H
H-H_ 0 1.8253 2.36077 -4.80869 H
H-H_ 0 1.74992 0.5625 -4.79735 H
H-H_ 0 -2.40945 -0.004 2.00116 H
C-C_R 0 7.79661 -3.179 -4.14475 H
C-C_R 0 6.71414 -3.84528 -3.712 H
C-C_R 0 5.80614 -3.24321 -2.82074 H
C-C_R 0 5.99989 -1.90771 -2.41304 H
C-C_R 0 7.16816 -1.24249 -2.83388 H
C-C_R 0 8.05443 -1.87628 -3.70759 H
H-H_ 0 4.58446 -4.99986 -2.62761 H
H-H_ 0 8.48905 -3.6611 -4.82316 H
H-H_ 0 6.5584 -4.86474 -4.04569 H
C-C_R 0 4.73701 -3.97503 -2.30611 H
C-C_R 0 4.98988 -1.26408 -1.51386 H
H-H_ 0 7.40862 -0.24787 -2.48484 H
H-H_ 0 8.94529 -1.36034 -4.04186 H
C-C_R 0 4.04625 -2.10886 -0.87132 H
C-C_R 0 3.89479 -3.43681 -1.32573 H
C-C_R 0 6.00553 1.99298 -0.11247 H
C-C_R 0 6.2784 2.71673 -1.28424 H
C-C_R 0 5.7842 2.2953 -2.52447 H
C-C_R 0 5.1006 1.06524 -2.62248 H
C-C_R 0 4.96208 0.22182 -1.40565 H
C-C_R 0 5.2433 0.80974 -0.16212 H
H-H_ 0 6.50412 4.022 -3.61829 H
H-H_ 0 6.84551 3.6387 -1.21651 H
C-C_R 0 5.97502 3.07814 -3.67396 H
C-C_R 0 4.59896 0.64592 -3.86559 H
C-C_R 0 4.78845 1.43614 -5.00174 H
C-C_R 0 5.47619 2.64813 -4.90674 H
H-H_ 0 4.06391 -0.29109 -3.95654 H
H-H_ 0 4.4009 1.10841 -5.95762 H
H-H_ 0 5.62194 3.25631 -5.79004 H
O-O_R 0 3.27729 -1.75725 0.16593 H
O-O_R 0 4.85295 0.24502 0.98369 H
C-C_R 0 3.97056 -4.48436 1.47515 H
C-C_R 0 2.84865 -4.76246 0.54618 H
C-C_R 0 3.9154 -4.8939 2.7524 H
C-C_R 0 2.80723 -4.29044 -0.78403 H
C-C_R 0 1.71928 -5.55323 1.08865 H
C-C_R 0 2.82296 -5.61156 3.2654 H
H-H_ 0 7.88221 0.15866 0.38245 H
C-C_R 0 1.69141 -4.60841 -1.58684 H
C-C_R 0 0.64086 -5.89808 0.2762 H
C-C_R 0 1.76703 -5.9446 2.50888 H
H-H_ 0 2.83648 -5.90783 4.30677 H
C-C_R 0 1.51446 -4.10144 -2.96933 H
C-C_R 0 0.60074 -5.46154 -1.04907 H
H-H_ 0 -0.17202 -6.49029 0.68136 H
H-H_ 0 0.94689 -6.4987 2.94911 H
C-C_R 0 0.44008 -4.47009 -3.67988 H
H-H_ 0 2.23499 -3.43046 -3.41821 H
C-C_R 0 -0.46681 -5.79713 -1.88946 H
C-C_R 0 -0.53657 -5.3247 -3.14649 H
H-H_ 0 0.32134 -4.1017 -4.69108 H
H-H_ 0 -1.25259 -6.44772 -1.52866 H
H-H_ 0 -1.37648 -5.60482 -3.76828 H
C-C_R 0 8.162 0.5597 1.34787 H
C-C_R 0 7.52012 1.78893 1.87753 H
C-C_R 0 9.11037 -0.07387 2.05568 H
C-C_R 0 6.51127 2.49679 1.18709 H
C-C_R 0 8.00711 2.27796 3.1882 H
C-C_R 0 9.54727 0.38645 3.30814 H
H-H_ 0 9.55878 -0.97041 1.64609 H
C-C_R 0 5.99457 3.68136 1.75671 H
C-C_R 0 7.4952 3.45042 3.7403 H
C-C_R 0 9.05075 1.49571 3.87557 H
H-H_ 0 10.3152 -0.17121 3.8294 H
C-C_R 0 4.92473 4.49247 1.12611 H
C-C_R 0 6.51199 4.16522 3.05865 H
H-H_ 0 7.86301 3.80711 4.69522 H
H-H_ 0 9.42331 1.81542 4.84119 H
C-C_R 0 4.49147 5.62165 1.70991 H
H-H_ 0 4.47457 4.186 0.19129 H
C-C_R 0 5.95391 5.41516 3.60545 H
C-C_R 0 5.00059 6.07856 2.93551 H
H-H_ 0 3.71649 6.20046 1.22429 H
H-H_ 0 6.31272 5.80403 4.55069 H
H-H_ 0 4.60536 6.99531 3.35474 H
H-H_ 0 4.74296 -4.66555 3.41221 H
H-H_ 0 4.84585 -3.94385 1.13909 H
P-P_3+5 0 3.35104 -0.36785 1.00309 H
O-O_R 0 2.45335 0.61851 0.25062 H
O-O_2 0 3.05989 -0.7297 2.41404 H
C-C_R 0 -10.17597 1.05668 -1.05977 H
C-C_R 0 -9.47735 -0.14981 -1.12878 H
C-C_R 0 -8.08681 -0.17378 -0.93262 H
C-C_R 0 -7.39816 1.01513 -0.61655 H
C-C_R 0 -8.11103 2.23204 -0.60427 H
C-C_R 0 -9.49176 2.24693 -0.81329 H
H-H_ 0 -7.90833 -2.27275 -1.35342 H
H-H_ 0 -11.24622 1.07185 -1.22015 H
H-H_ 0 -10.0197 -1.05957 -1.35776 H
C-C_R 0 -7.37694 -1.36161 -1.09932 H
C-C_R 0 -5.92794 0.95386 -0.33601 H
H-H_ 0 -7.60652 3.17438 -0.43824 H
H-H_ 0 -10.03187 3.18451 -0.78662 H
C-C_R 0 -5.23036 -0.23385 -0.71592 H
C-C_R 0 -5.97951 -1.38373 -1.04519 H
C-C_R 0 -3.89386 4.07722 0.24979 H
C-C_R 0 -4.57923 4.68002 1.31103 H
C-C_R 0 -5.57151 3.98707 2.01445 H
C-C_R 0 -5.93506 2.67946 1.61882 H
C-C_R 0 -5.29512 2.08728 0.40495 H
C-C_R 0 -4.22049 2.77899 -0.17612 H
H-H_ 0 -5.9219 5.57755 3.44486 H
H-H_ 0 -4.28507 5.67355 1.63132 H
C-C_R 0 -6.18592 4.5742 3.13225 H
C-C_R 0 -6.87985 1.96817 2.38297 H
C-C_R 0 -7.47711 2.56042 3.49755 H
C-C_R 0 -7.13691 3.86254 3.8669 H
H-H_ 0 -7.15553 0.95428 2.12458 H
H-H_ 0 -8.20527 2.0077 4.07698 H
H-H_ 0 -7.60341 4.31774 4.73097 H
O-O_R 0 -3.89808 -0.36481 -0.81489 H
O-O_R 0 -3.47113 2.21097 -1.11898 H
C-C_R 0 -5.461 -2.10612 -3.87839 H
C-C_R 0 -5.0637 -2.98057 -2.749 H
C-C_R 0 -5.23272 -2.48539 -5.14584 H
C-C_R 0 -5.28807 -2.6464 -1.39773 H
C-C_R 0 -4.40104 -4.25814 -3.09711 H
C-C_R 0 -4.61778 -3.70689 -5.46608 H
H-H_ 0 -4.99723 5.31523 -1.83942 H
C-C_R 0 -4.84293 -3.52741 -0.39097 H
C-C_R 0 -3.96533 -5.12389 -2.09551 H
C-C_R 0 -4.21243 -4.57255 -4.52493 H
H-H_ 0 -4.46579 -3.95617 -6.50873 H
C-C_R 0 -5.05507 -3.2818 1.05367 H
C-C_R 0 -4.14116 -4.77916 -0.7564 H
H-H_ 0 -3.48991 -6.06026 -2.35827 H
H-H_ 0 -3.74306 -5.50289 -4.82042 H
C-C_R 0 -4.57478 -4.13924 1.96831 H
H-H_ 0 -5.61 -2.41604 1.38721 H
C-C_R 0 -3.65138 -5.64122 0.33517 H
C-C_R 0 -3.86917 -5.29995 1.61378 H
H-H_ 0 -4.744 -3.9367 3.01701 H
H-H_ 0 -3.11606 -6.55518 0.11054 H
H-H_ 0 -3.50122 -5.94675 2.40035 H
C-C_R 0 -4.06335 5.6832 -2.24534 H
C-C_R 0 -2.78609 5.45256 -1.53042 H
C-C_R 0 -4.08026 6.35619 -3.40693 H
C-C_R 0 -2.70046 4.74127 -0.31789 H
C-C_R 0 -1.55926 5.98993 -2.16312 H
C-C_R 0 -2.91227 6.86708 -3.99722 H
H-H_ 0 -5.02717 6.51212 -3.90847 H
C-C_R 0 -1.43719 4.55497 0.28223 H
C-C_R 0 -0.31061 5.77844 -1.57853 H
C-C_R 0 -1.70171 6.71426 -3.43902 H
H-H_ 0 -2.99363 7.40095 -4.93569 H
C-C_R 0 -1.24208 3.8137 1.55218 H
C-C_R 0 -0.21803 5.07107 -0.3804 H
H-H_ 0 0.58565 6.15134 -2.0601 H
H-H_ 0 -0.82867 7.12277 -3.93329 H
C-C_R 0 -0.00864 3.613 2.04158 H
H-H_ 0 -2.08883 3.41955 2.09894 H
C-C_R 0 1.08463 4.77628 0.24365 H
C-C_R 0 1.1432 4.08146 1.39015 H
H-H_ 0 0.10519 3.06115 2.96621 H
H-H_ 0 1.99956 5.10895 -0.22981 H
H-H_ 0 2.10899 3.86786 1.82866 H
H-H_ 0 -5.53351 -1.82788 -5.95188 H
H-H_ 0 -5.93658 -1.15072 -3.69712 H
P-P_3+q 0 -2.81493 0.81028 -0.65092 H
O-O_2 0 -2.35881 0.90478 0.78655 H
O-O_2 0 -1.68191 0.52845 -1.61372 H
Zero-point correction= 1.671579 (Hartree/Particle)
Thermal correction to Energy= 1.767281
Thermal correction to Enthalpy= 1.768226
Thermal correction to Gibbs Free Energy= 1.533039
SCF Done: E(RM062X) = -6048.97208008
