# Supplementary material for: Bi(III)-Catalyzed Enantioselective Allylation Reactions of Ketimines
Source: iScience. 2019 Jun 11;16:511–23. doi: 10.1016/j.isci.2019.06.006 (PMC6593186; doi:10.1016/j.isci.2019.06.006)
Supplement: Document S2. Tables S4–S11 [file mmc2.zip › Table S4-11/Table S11.xlsx]

## Sheet: Sheet1
Bi-Bi3+3 0 0.0062 0.88739 0.35746 H
C-C_3 0 0.21205 -1.31862 1.0366 H
H-H_ 0 -0.73383 -1.35099 1.58015 H
H-H_ 0 1.05889 -1.15631 1.70316 H
C-C_2 0 0.39385 -2.44937 0.16245 H
C-C_R 0 -0.5736 2.10613 2.88223 H
O-O_R 0 -0.99519 2.94186 2.09336 H
O-O_R 0 -0.09894 0.94981 2.49601 H
C-C_3 0 -0.53669 2.31974 4.37606 H
H-H_ 0 -1.08947 1.51932 4.87389 H
H-H_ 0 0.50017 2.26114 4.71681 H
H-H_ 0 -0.96024 3.29103 4.62706 H
H-H_ 0 -2.1821 -1.24915 -2.6594 H
C-C_R 0 -9.05081 0.8031 3.77864 H
C-C_R 0 -8.62353 -0.38116 3.31313 H
C-C_R 0 -7.47246 -0.46569 2.50721 H
C-C_R 0 -6.71497 0.69136 2.23356 H
C-C_R 0 -7.2187 1.93323 2.67099 H
C-C_R 0 -8.3734 1.98192 3.45501 H
H-H_ 0 -7.70669 -2.56541 2.12457 H
H-H_ 0 -9.94472 0.85093 4.38756 H
H-H_ 0 -9.19449 -1.27244 3.54684 H
C-C_R 0 -7.11634 -1.67798 1.92191 H
C-C_R 0 -5.44716 0.56735 1.4387 H
H-H_ 0 -6.74343 2.86464 2.39924 H
H-H_ 0 -8.74921 2.93473 3.80501 H
C-C_R 0 -5.2529 -0.64107 0.70539 H
C-C_R 0 -6.07435 -1.7526 0.99214 H
C-C_R 0 -4.06701 3.7697 0.28525 H
C-C_R 0 -4.01396 4.47775 1.49722 H
C-C_R 0 -4.01328 3.80486 2.72561 H
C-C_R 0 -4.19675 2.40632 2.75461 H
C-C_R 0 -4.46235 1.69229 1.47785 H
C-C_R 0 -4.15098 2.36364 0.2815 H
H-H_ 0 -3.7117 5.58333 3.92596 H
H-H_ 0 -3.92703 5.55847 1.47574 H
C-C_R 0 -3.84535 4.50821 3.92853 H
C-C_R 0 -4.17412 1.72593 3.98309 H
C-C_R 0 -3.9996 2.4353 5.17381 H
C-C_R 0 -3.8411 3.82327 5.14714 H
H-H_ 0 -4.30015 0.65102 4.01976 H
H-H_ 0 -3.98762 1.9085 6.11906 H
H-H_ 0 -3.70664 4.36851 6.07226 H
O-O_R 0 -4.35568 -0.82698 -0.27227 H
O-O_R 0 -3.97314 1.71382 -0.87303 H
C-C_R 0 -7.85754 -2.68417 -1.19989 H
C-C_R 0 -6.70982 -3.48552 -0.71073 H
C-C_R 0 -8.65272 -3.15665 -2.17284 H
C-C_R 0 -5.83961 -3.04676 0.30806 H
C-C_R 0 -6.48638 -4.79494 -1.36431 H
C-C_R 0 -8.44524 -4.41009 -2.77105 H
H-H_ 0 -6.58145 3.35893 -0.51798 H
C-C_R 0 -4.74416 -3.85719 0.67021 H
C-C_R 0 -5.39655 -5.58787 -1.00815 H
C-C_R 0 -7.43273 -5.2142 -2.41432 H
H-H_ 0 -9.12396 -4.73473 -3.54966 H
C-C_R 0 -3.78566 -3.49322 1.74049 H
C-C_R 0 -4.51613 -5.1562 -0.01436 H
H-H_ 0 -5.23664 -6.5382 -1.50471 H
H-H_ 0 -7.30802 -6.16951 -2.90937 H
C-C_R 0 -2.77596 -4.32218 2.03647 H
H-H_ 0 -3.88651 -2.56876 2.29414 H
C-C_R 0 -3.4208 -5.93796 0.37243 H
C-C_R 0 -2.59598 -5.53657 1.35475 H
H-H_ 0 -2.08198 -4.04817 2.81968 H
H-H_ 0 -3.23267 -6.88826 -0.11368 H
H-H_ 0 -1.77027 -6.17505 1.63454 H
C-C_R 0 -6.47287 3.8847 -1.45746 H
C-C_R 0 -5.19288 4.54439 -1.81953 H
C-C_R 0 -7.52596 3.93588 -2.28819 H
C-C_R 0 -4.04435 4.51683 -0.99647 H
C-C_R 0 -5.16871 5.27948 -3.10553 H
C-C_R 0 -7.48178 4.61299 -3.51729 H
H-H_ 0 -8.44523 3.4414 -1.99997 H
C-C_R 0 -2.8892 5.21492 -1.41271 H
C-C_R 0 -4.0294 5.97777 -3.49985 H
C-C_R 0 -6.38593 5.26226 -3.93716 H
H-H_ 0 -8.36551 4.61557 -4.14292 H
C-C_R 0 -1.62196 5.2294 -0.6437 H
C-C_R 0 -2.8984 5.97327 -2.68597 H
H-H_ 0 -4.02449 6.52647 -4.43434 H
H-H_ 0 -6.40131 5.77697 -4.89019 H
C-C_R 0 -0.56716 5.93762 -1.07713 H
H-H_ 0 -1.52913 4.67274 0.2761 H
C-C_R 0 -1.6821 6.71788 -3.05823 H
C-C_R 0 -0.60063 6.68261 -2.26673 H
H-H_ 0 0.34272 5.93574 -0.4899 H
H-H_ 0 -1.65806 7.30025 -3.97129 H
H-H_ 0 0.27862 7.24284 -2.55727 H
H-H_ 0 -9.48381 -2.55055 -2.51106 H
H-H_ 0 -8.06617 -1.70621 -0.78573 H
P-P_3+5 0 -3.27888 0.25348 -0.7853 H
O-O_2 0 -2.17655 0.27354 0.27264 H
O-O_2 0 -2.94409 -0.12112 -2.19266 H
C-C_R 0 9.63908 -2.95447 2.40917 H
C-C_R 0 8.3948 -3.57707 2.52007 H
C-C_R 0 7.254 -2.98218 1.95667 H
C-C_R 0 7.36989 -1.77926 1.23105 H
C-C_R 0 8.62423 -1.13575 1.17844 H
C-C_R 0 9.75031 -1.72847 1.75365 H
H-H_ 0 5.9124 -4.48222 2.70644 H
H-H_ 0 10.51408 -3.41142 2.85294 H
H-H_ 0 8.32025 -4.51055 3.06536 H
C-C_R 0 5.99858 -3.55439 2.15064 H
C-C_R 0 6.15102 -1.20251 0.5764 H
H-H_ 0 8.73989 -0.17091 0.70396 H
H-H_ 0 10.71088 -1.23321 1.69436 H
C-C_R 0 4.8807 -1.71226 0.97432 H
C-C_R 0 4.83427 -2.91404 1.71273 H
C-C_R 0 6.45212 2.19744 -0.92074 H
C-C_R 0 7.53538 2.01901 -1.79293 H
C-C_R 0 7.96613 0.7367 -2.15451 H
C-C_R 0 7.36501 -0.39657 -1.56571 H
C-C_R 0 6.33442 -0.19661 -0.51011 H
C-C_R 0 5.79835 1.09193 -0.34787 H
H-H_ 0 9.45928 1.42714 -3.56522 H
H-H_ 0 8.00078 2.88983 -2.24158 H
C-C_R 0 8.98138 0.56825 -3.1093 H
C-C_R 0 7.75813 -1.6825 -1.97582 H
C-C_R 0 8.76368 -1.83763 -2.93287 H
C-C_R 0 9.37857 -0.71554 -3.49303 H
H-H_ 0 7.29124 -2.56413 -1.55477 H
H-H_ 0 9.06838 -2.82981 -3.2396 H
H-H_ 0 10.15883 -0.8407 -4.23248 H
O-O_R 0 3.69535 -1.1422 0.71325 H
O-O_R 0 4.67513 1.29487 0.34287 H
C-C_R 0 3.06434 -1.83296 3.85281 H
C-C_R 0 2.71619 -3.03637 3.05948 H
C-C_R 0 2.2129 -1.35515 4.77428 H
C-C_R 0 3.53263 -3.54662 2.0288 H
C-C_R 0 1.4227 -3.68705 3.37081 H
C-C_R 0 0.98065 -1.9698 5.04981 H
H-H_ 0 8.08109 3.00512 1.0257 H
C-C_R 0 3.09089 -4.66633 1.29363 H
C-C_R 0 1.01261 -4.81755 2.66614 H
C-C_R 0 0.57638 -3.07946 4.41378 H
H-H_ 0 0.3389 -1.53463 5.80556 H
C-C_R 0 3.83596 -5.22491 0.13967 H
C-C_R 0 1.80324 -5.31474 1.63123 H
H-H_ 0 0.07367 -5.29565 2.91001 H
H-H_ 0 -0.38055 -3.52045 4.6641 H
C-C_R 0 3.35021 -6.27497 -0.54045 H
H-H_ 0 4.77472 -4.78892 -0.17686 H
C-C_R 0 1.37481 -6.46588 0.81578 H
C-C_R 0 2.13225 -6.88838 -0.2072 H
H-H_ 0 3.91475 -6.66271 -1.37897 H
H-H_ 0 0.4444 -6.97344 1.03468 H
H-H_ 0 1.79487 -7.73099 -0.79752 H
C-C_R 0 7.63065 3.98314 1.13911 H
C-C_R 0 6.48975 4.39401 0.28666 H
C-C_R 0 8.12208 4.81976 2.06707 H
C-C_R 0 5.92525 3.56111 -0.69948 H
C-C_R 0 5.9328 5.74625 0.52259 H
C-C_R 0 7.59188 6.10331 2.27885 H
H-H_ 0 8.95675 4.49527 2.67578 H
C-C_R 0 4.8296 4.03182 -1.45219 H
C-C_R 0 4.84477 6.20317 -0.22109 H
C-C_R 0 6.55674 6.57683 1.56856 H
H-H_ 0 8.03414 6.72996 3.04314 H
C-C_R 0 4.17234 3.23383 -2.51502 H
C-C_R 0 4.27985 5.38278 -1.19716 H
H-H_ 0 4.43838 7.1912 -0.03962 H
H-H_ 0 6.18053 7.57262 1.76926 H
C-C_R 0 3.12112 3.72853 -3.1866 H
H-H_ 0 4.53315 2.24534 -2.76707 H
C-C_R 0 3.12583 5.82169 -2.00248 H
C-C_R 0 2.60355 5.00889 -2.93385 H
H-H_ 0 2.65801 3.12273 -3.95542 H
H-H_ 0 2.69609 6.8032 -1.84531 H
H-H_ 0 1.75789 5.35056 -3.51644 H
H-H_ 0 2.48513 -0.4656 5.32838 H
H-H_ 0 4.0013 -1.31601 3.69117 H
P-P_3+5 0 3.46887 0.28024 -0.0353 H
O-O_2 0 3.43786 0.03288 -1.51654 H
O-O_2 0 2.26019 0.879 0.64979 H
C-C_R 0 0.47261 -3.51844 -3.14991 H
C-C_R 0 1.75644 -2.94792 -2.96028 H
C-C_R 0 2.92105 -3.65971 -3.2091 H
C-C_R 0 2.79076 -4.96619 -3.66926 H
C-C_R 0 1.53396 -5.5495 -3.86434 H
C-C_R 0 0.3687 -4.83938 -3.60325 H
C-C_R 0 0.38277 -1.28493 -2.334 H
H-H_ 0 3.89008 -3.1994 -3.04995 H
H-H_ 0 3.68548 -5.5456 -3.87515 H
H-H_ 0 1.46638 -6.57304 -4.21553 H
H-H_ 0 -0.60238 -5.29612 -3.73013 H
N-N_R 0 1.67192 -1.63996 -2.50764 H
H-H_ 0 2.45907 -1.01235 -2.1828 H
O-O_R 0 -0.05752 -0.21574 -1.9434 H
C-C_R 0 -0.47264 -2.48318 -2.73895 H
N-N_R 0 -1.74495 -2.22458 -2.98316 H
C-C_R 0 -2.68023 -3.1932 -3.37401 H
O-O_R 0 -2.48387 -4.38463 -3.37933 H
O-O_R 0 -3.80457 -2.58231 -3.71178 H
C-C_3 0 -4.86517 -3.42056 -4.17025 H
H-H_ 0 -5.78594 -2.88745 -3.94169 H
H-H_ 0 -4.7679 -3.56522 -5.24876 H
H-H_ 0 -4.8293 -4.38666 -3.66856 H
C-C_2 0 -0.62085 -3.1443 -0.43289 H
H-H_ 0 -1.64892 -2.82355 -0.2733 H
H-H_ 0 -0.47018 -4.13229 -0.85056 H
H-H_ 0 1.41947 -2.76974 -0.02546 H
Zero-point correction= 1.670696 (Hartree/Particle)
Thermal correction to Energy= 1.766554
Thermal correction to Enthalpy= 1.767499
Thermal correction to Gibbs Free Energy= 1.529578
SCF Done: E(RM062X) = -6048.96784563
