# Supplementary material for: Bi(III)-Catalyzed Enantioselective Allylation Reactions of Ketimines
Source: iScience. 2019 Jun 11;16:511–23. doi: 10.1016/j.isci.2019.06.006 (PMC6593186; doi:10.1016/j.isci.2019.06.006)
Supplement: Document S2. Tables S4–S11 [file mmc2.zip › Table S4-11/Table S4.xlsx]

## Sheet: Sheet1
Bi- 0 -1.76688 -1.39728 -0.29763 H
C-C_R 0 -2.38 0.86723 0.34328 H
H-H_ 0 -1.35635 1.23554 0.38269 H
H-H_ 0 -2.83499 0.69199 1.31757 H
C-C_R 0 -3.20009 1.37726 -0.68037 H
C-C_R 0 -4.58528 1.31688 -0.67274 H
H-H_ 0 -2.70034 1.70557 -1.59135 H
H-H_ 0 -5.14529 1.79565 -1.47122 H
H-H_ 0 -5.09978 1.19835 0.27541 H
C-C_R 0 -6.36136 -0.70885 -1.24589 H
C-C_R 0 -6.58292 -0.50496 -2.61983 H
C-C_R 0 -7.8574 -0.37167 -3.14307 H
C-C_R 0 -8.93166 -0.45857 -2.25468 H
C-C_R 0 -8.72983 -0.66803 -0.89178 H
C-C_R 0 -7.43837 -0.78995 -0.37494 H
C-C_R 0 -4.30526 -0.69083 -2.44905 H
H-H_ 0 -8.01723 -0.21477 -4.20474 H
H-H_ 0 -9.94197 -0.36302 -2.63909 H
H-H_ 0 -9.58263 -0.73293 -0.22507 H
H-H_ 0 -7.28005 -0.93713 0.68806 H
N-N_R 0 -5.35651 -0.47132 -3.29878 H
H-H_ 0 -5.23928 -0.38478 -4.29825 H
O-O_R 0 -3.12821 -0.80544 -2.73541 H
C-C_R 0 -4.89315 -0.79557 -1.05848 H
N-N_R 0 -4.18899 -1.49778 -0.18783 H
C-C_R 0 -4.74787 -1.8324 1.05742 H
O-O_R 0 -4.89457 -2.95398 1.46522 H
O-O_R 0 -5.05128 -0.72815 1.76736 H
C-C_3 0 -5.39292 -0.98411 3.12998 H
H-H_ 0 -5.59189 -0.00962 3.57335 H
H-H_ 0 -6.27355 -1.62765 3.19178 H
H-H_ 0 -4.55011 -1.46987 3.62717 H
C-C_R 0 -1.86901 -3.06405 1.86685 H
O-O_R 0 -1.40901 -3.64568 0.87865 H
O-O_R 0 -2.24347 -1.82073 1.77617 H
C-C_3 0 -2.06945 -3.73275 3.19596 H
H-H_ 0 -1.55939 -4.69482 3.21406 H
H-H_ 0 -1.70579 -3.08482 3.99603 H
H-H_ 0 -3.14562 -3.88306 3.33003 H
C-C_R 0 4.62808 5.02623 -3.34991 L
C-C_R 0 3.56749 5.3234 -2.48967 L
C-C_R 0 3.04015 4.32917 -1.65037 L
C-C_R 0 3.60045 3.03436 -1.66267 L
C-C_R 0 4.6558 2.74295 -2.5443 L
C-C_R 0 5.16662 3.73781 -3.38146 L
H-H_ 0 1.5401 5.61018 -0.78567 L
H-H_ 0 5.02897 5.79458 -3.99827 L
H-H_ 0 3.15454 6.32516 -2.48717 L
C-C_R 0 1.95859 4.60982 -0.80721 L
C-C_R 0 3.07232 2.01437 -0.71664 L
H-H_ 0 5.08644 1.75017 -2.58163 L
H-H_ 0 5.98352 3.5104 -4.05405 L
C-C_R 0 1.85851 2.28399 -0.06408 L H-H_ 70 0. 0.
C-C_R 0 1.35261 3.59894 -0.04434 L
C-C_R 0 4.62275 -1.38271 0.06023 L
C-C_R 0 5.94619 -1.01489 0.33001 L
C-C_R 0 6.30633 0.32359 0.48648 L
C-C_R 0 5.34036 1.33527 0.30475 L
C-C_R 0 3.96793 0.96025 -0.16268 L
C-C_R 0 3.61581 -0.41414 -0.14311 L H-H_ 71 0. 0.
H-H_ 0 8.36807 -0.10729 0.99583 L
H-H_ 0 6.68795 -1.79131 0.48423 L
C-C_R 0 7.61644 0.66397 0.8728 L
C-C_R 0 5.69489 2.66269 0.61539 L
C-C_R 0 7.0018 2.96128 1.00718 L
C-C_R 0 7.95156 1.94119 1.11628 L
H-H_ 0 4.97202 3.46551 0.57138 L
H-H_ 0 7.27802 3.98317 1.23296 L
H-H_ 0 8.96208 2.18324 1.4203 L
O-O_R 0 1.20404 1.33125 0.60201 H
O-O_R 0 2.37545 -0.88989 -0.2912 H
C-C_R 0 -1.21939 4.27214 -1.40945 L
C-C_R 0 -1.08257 4.22844 0.06773 L
C-C_R 0 -2.39485 4.58556 -1.97752 L
C-C_R 0 0.12513 3.90997 0.72932 L
C-C_R 0 -2.31006 4.49917 0.85294 L
C-C_R 0 -3.5443 4.86598 -1.22187 L
H-H_ 0 5.82131 -2.12898 -2.21569 L
C-C_R 0 0.1366 3.853 2.14031 L
C-C_R 0 -2.29344 4.41618 2.24371 L
C-C_R 0 -3.54447 4.83147 0.11864 L
H-H_ 0 -4.46344 5.10664 -1.74097 L
C-C_R 0 1.35709 3.56681 2.93428 L
C-C_R 0 -1.10889 4.0968 2.90428 L
H-H_ 0 -3.19905 4.59948 2.80988 L
H-H_ 0 -4.4591 5.04306 0.65894 L
C-C_R 0 1.29984 3.50296 4.27386 L
H-H_ 0 2.3113 3.41116 2.44789 L
C-C_R 0 -1.05105 3.99569 4.37385 L
C-C_R 0 0.10769 3.71039 4.98614 L
H-H_ 0 2.20528 3.28761 4.82738 L
H-H_ 0 -1.94438 4.15348 4.96587 L
H-H_ 0 0.12784 3.64321 6.06663 L
C-C_R 0 5.52735 -3.16822 -2.15056 L
C-C_R 0 4.71081 -3.65769 -1.01277 L
C-C_R 0 5.91069 -4.00751 -3.12581 L
C-C_R 0 4.27502 -2.82777 0.04303 L
C-C_R 0 4.32211 -5.08748 -1.04257 L
C-C_R 0 5.55967 -5.36708 -3.12911 L
H-H_ 0 6.50962 -3.62364 -3.94222 L
C-C_R 0 3.45952 -3.38209 1.05649 L
C-C_R 0 3.49435 -5.6173 -0.05407 L
C-C_R 0 4.80837 -5.91421 -2.16213 L
H-H_ 0 5.90274 -5.99196 -3.94413 L
C-C_R 0 2.96285 -2.60647 2.22054 L
C-C_R 0 3.04387 -4.80192 0.98237 L
H-H_ 0 3.19407 -6.65768 -0.0966 L
H-H_ 0 4.55646 -6.96663 -2.21113 L
C-C_R 0 2.13519 -3.17073 3.11414 L
H-H_ 0 3.25673 -1.57513 2.36522 L
C-C_R 0 2.13417 -5.31307 2.02432 L
C-C_R 0 1.72083 -4.50827 3.01445 L
H-H_ 0 1.77704 -2.57639 3.94541 L
H-H_ 0 1.79249 -6.34048 1.99243 L
H-H_ 0 1.0515 -4.90376 3.76797 L
H-H_ 0 -2.46448 4.61153 -3.05772 L
H-H_ 0 -0.38129 4.0405 -2.05248 L
P-P_3+q 0 1.00117 -0.06503 -0.21431 H
O-O_2 0 0.11793 -0.89254 0.73149 H
O-O_2 0 0.38492 0.16039 -1.55305 H
Zero-point correction= 0.979205 (Hartree/Particle)
Thermal correction to Energy= 1.038699
Thermal correction to Enthalpy= 1.039643
Thermal correction to Gibbs Free Energy= 0.877790
SCF Done: E(RM062X) = -1715.27633879
