# Supplementary material for: Bi(III)-Catalyzed Enantioselective Allylation Reactions of Ketimines
Source: iScience. 2019 Jun 11;16:511–23. doi: 10.1016/j.isci.2019.06.006 (PMC6593186; doi:10.1016/j.isci.2019.06.006)
Supplement: Document S2. Tables S4–S11 [file mmc2.zip › Table S4-11/Table S5.xlsx]

## Sheet: Sheet1
Bi- 0 -1.77215 -1.95973 -0.1111 H
C-C_3 0 -2.32882 0.22911 0.684 H
H-H_ 0 -2.20825 0.90001 -0.16755 H
H-H_ 0 -1.47976 0.2334 1.36747 H
C-C_2 0 -3.61363 0.13644 1.27088 H
C-C_R 0 -1.17858 -3.41039 2.15661 H
O-O_R 0 -0.88096 -4.07663 1.16277 H
O-O_R 0 -1.74855 -2.2469 2.03334 H
C-C_3 0 -0.90274 -3.86836 3.5638 H
H-H_ 0 -0.47932 -4.87155 3.555 H
H-H_ 0 -0.20375 -3.16944 4.02991 H
H-H_ 0 -1.82835 -3.84785 4.14361 H
C-C_R 0 3.58195 5.87516 -2.76586 L
C-C_R 0 2.47856 5.86223 -1.90802 L
C-C_R 0 2.144 4.69271 -1.20706 L
C-C_R 0 2.94004 3.5379 -1.35433 L
C-C_R 0 4.03832 3.55799 -2.23105 L
C-C_R 0 4.35617 4.72426 -2.93136 L
H-H_ 0 0.42821 5.55709 -0.23521 L
H-H_ 0 3.83376 6.77739 -3.30811 L
H-H_ 0 1.88287 6.76089 -1.80033 L
C-C_R 0 1.02485 4.66096 -0.36706 L
C-C_R 0 2.61014 2.33209 -0.54836 L
H-H_ 0 4.65075 2.67573 -2.36907 L
H-H_ 0 5.20629 4.73705 -3.6011 L
C-C_R 0 1.34967 2.2794 0.07368 L H-H_ 43 0. 0. 0. 0.
C-C_R 0 0.61041 3.4669 0.24578 L
C-C_R 0 4.80261 -0.75131 0.01425 L
C-C_R 0 6.01891 -0.14969 0.35428 L
C-C_R 0 6.09692 1.21505 0.62756 L
C-C_R 0 4.94925 2.0237 0.49144 L
C-C_R 0 3.69301 1.42504 -0.06714 L
C-C_R 0 3.62549 0.0074 -0.16321 L H-H_ 44 0. 0. 0. 0.
H-H_ 0 8.19209 1.163 1.17913 L
H-H_ 0 6.89905 -0.77229 0.47516 L
C-C_R 0 7.30177 1.7752 1.09263 L
C-C_R 0 5.01778 3.35892 0.93704 L
C-C_R 0 6.22731 3.87712 1.4052 L
C-C_R 0 7.3637 3.06509 1.45958 L
H-H_ 0 4.14696 3.99917 0.94202 L
H-H_ 0 6.28303 4.90708 1.73337 L
H-H_ 0 8.29675 3.4764 1.82353 L
O-O_R 0 0.85218 1.13293 0.54399 H
O-O_R 0 2.51459 -0.70036 -0.39716 H
C-C_R 0 -2.03158 3.83063 -1.09728 L
C-C_R 0 -1.89456 3.67269 0.37147 L
C-C_R 0 -3.2379 4.02194 -1.65391 L
C-C_R 0 -0.65676 3.45618 1.01768 L
C-C_R 0 -3.15013 3.69085 1.15779 L
C-C_R 0 -4.41614 4.08128 -0.89311 L
H-H_ 0 6.07377 -1.03842 -2.32145 L
C-C_R 0 -0.64513 3.22513 2.41085 L
C-C_R 0 -3.12994 3.44191 2.5285 L
C-C_R 0 -4.41441 3.93378 0.43976 L
H-H_ 0 -5.35809 4.24124 -1.40242 L
C-C_R 0 0.59832 3.01384 3.19253 L
C-C_R 0 -1.91736 3.19647 3.16966 L
H-H_ 0 -4.05531 3.42964 3.09218 L
H-H_ 0 -5.35037 3.97276 0.98356 L
C-C_R 0 0.54151 2.76733 4.5108 L
H-H_ 0 1.56853 3.05873 2.71539 L
C-C_R 0 -1.8559 2.91113 4.61446 L
C-C_R 0 -0.67279 2.71053 5.21347 L
H-H_ 0 1.46453 2.61016 5.05476 L
H-H_ 0 -2.76655 2.86423 5.19918 L
H-H_ 0 -0.65072 2.50475 6.27627 L
C-C_R 0 5.99808 -2.1176 -2.34823 L
C-C_R 0 5.3284 -2.85931 -1.25221 L
C-C_R 0 6.5172 -2.77437 -3.39782 L
C-C_R 0 4.75816 -2.22874 -0.12593 L
C-C_R 0 5.24384 -4.33113 -1.40113 L
C-C_R 0 6.45058 -4.17192 -3.51828 L
H-H_ 0 7.00289 -2.20782 -4.18248 L
C-C_R 0 4.10278 -3.02007 0.84348 L
C-C_R 0 4.58054 -5.10236 -0.44776 L
C-C_R 0 5.85576 -4.94213 -2.59512 L
H-H_ 0 6.89039 -4.6414 -4.38924 L
C-C_R 0 3.48084 -2.45889 2.06821 L
C-C_R 0 4.00258 -4.48653 0.66116 L
H-H_ 0 4.50785 -6.17639 -0.57229 L
H-H_ 0 5.82338 -6.01591 -2.7343 L
C-C_R 0 2.83574 -3.2575 2.93282 L
H-H_ 0 3.53803 -1.39974 2.28308 L
C-C_R 0 3.2686 -5.26194 1.67805 L
C-C_R 0 2.72684 -4.6437 2.73802 L
H-H_ 0 2.38617 -2.81949 3.81501 L
H-H_ 0 3.16236 -6.33475 1.57247 L
H-H_ 0 2.19212 -5.23258 3.47252 L
H-H_ 0 -3.3076 4.13035 -2.72901 L
H-H_ 0 -1.16614 3.77753 -1.74393 L
P-P_3+q 0 1.01127 -0.14057 -0.47149 H
O-O_R 0 0.23706 -1.24553 0.26661 H
O-O_2 0 0.59014 0.21571 -1.84798 H
C-C_R 0 -6.31896 -0.75786 -1.28311 H
C-C_R 0 -7.14057 -1.59775 -0.50455 H
C-C_R 0 -8.52044 -1.56071 -0.58274 H
C-C_R 0 -9.08854 -0.65195 -1.479 H
C-C_R 0 -8.29317 0.18668 -2.25759 H
C-C_R 0 -6.90069 0.1471 -2.16349 H
C-C_R 0 -5.0289 -2.19794 0.10141 H
H-H_ 0 -9.13796 -2.2145 0.02444 H
H-H_ 0 -10.1692 -0.60179 -1.56576 H
H-H_ 0 -8.75997 0.885 -2.94378 H
H-H_ 0 -6.27219 0.80557 -2.7495 H
N-N_R 0 -6.34885 -2.42565 0.31434 H
H-H_ 0 -6.69671 -3.12865 0.95094 H
O-O_R 0 -4.07196 -2.78492 0.59877 H
C-C_R 0 -4.92168 -1.08505 -0.91119 H
N-N_R 0 -3.75573 -1.07929 -1.51919 H
C-C_R 0 -3.4152 -0.06799 -2.40198 H
O-O_R 0 -4.06207 0.92531 -2.67296 H
O-O_R 0 -2.18414 -0.31288 -2.85769 H
C-C_3 0 -1.61275 0.70014 -3.69012 H
H-H_ 0 -0.59104 0.38072 -3.86923 H
H-H_ 0 -2.19327 0.78686 -4.6116 H
H-H_ 0 -1.61218 1.65567 -3.16403 H
C-C_2 0 -4.78506 0.49822 0.63548 H
H-H_ 0 -5.73373 0.43215 1.15968 H
H-H_ 0 -4.74651 1.17528 -0.21365 H
H-H_ 0 -3.67123 -0.37849 2.22968 H
Zero-point correction= 0.980277 (Hartree/Particle)
Thermal correction to Energy= 1.039453
Thermal correction to Enthalpy= 1.040397
Thermal correction to Gibbs Free Energy= 0.881333
SCF Done: E(RM062X) = -3560.27917504
