# Supplementary material for: Bi(III)-Catalyzed Enantioselective Allylation Reactions of Ketimines
Source: iScience. 2019 Jun 11;16:511–23. doi: 10.1016/j.isci.2019.06.006 (PMC6593186; doi:10.1016/j.isci.2019.06.006)
Supplement: Document S2. Tables S4–S11 [file mmc2.zip › Table S4-11/Table S6.xlsx]

## Sheet: Sheet1
Bi- 0 -0.3587 0.81378 0.45371 H
C-C_3 0 -0.20221 -1.49884 0.67633 H
H-H_ 0 -1.12866 -1.92624 0.29108 H
H-H_ 0 -0.19683 -1.42728 1.76833 H
C-C_2 0 1.00169 -2.10901 0.174 H
C-C_R 0 1.22197 -2.84684 -3.75726 H
C-C_R 0 -0.19497 -2.88768 -3.87673 H
C-C_R 0 -0.83257 -3.8991 -4.58483 H
C-C_R 0 -0.04314 -4.89815 -5.14044 H
C-C_R 0 1.35235 -4.89837 -5.00038 H
C-C_R 0 1.99066 -3.87833 -4.31375 H
C-C_R 0 0.14888 -1.0856 -2.58503 H
H-H_ 0 -1.91217 -3.90339 -4.68121 H
H-H_ 0 -0.52333 -5.70388 -5.68705 H
H-H_ 0 1.93571 -5.70301 -5.43348 H
H-H_ 0 3.06553 -3.8796 -4.20279 H
N-N_R 0 -0.79205 -1.84876 -3.19372 H
H-H_ 0 -1.80027 -1.5861 -3.04721 H
O-O_R 0 -0.01521 -0.06102 -1.95572 H
C-C_R 0 1.50748 -1.70526 -2.91422 H
N-N_R 0 2.56422 -0.96607 -2.62514 H
C-C_R 0 3.88954 -1.06783 -3.05752 H
O-O_R 0 4.77709 -0.45836 -2.52272 H
O-O_R 0 4.03245 -1.84319 -4.13274 H
C-C_3 0 5.35808 -1.85429 -4.67468 H
H-H_ 0 5.62708 -0.85198 -5.01293 H
H-H_ 0 6.07557 -2.18246 -3.92118 H
H-H_ 0 5.32395 -2.54889 -5.51196 H
C-C_R 0 -1.2324 1.79305 2.95301 H
O-O_R 0 -1.13783 2.80291 2.26466 H
O-O_R 0 -1.10383 0.59044 2.45199 H
C-C_3 0 -1.44224 1.85267 4.44643 H
H-H_ 0 -0.46057 1.96952 4.91564 H
H-H_ 0 -2.04997 2.72171 4.70023 H
H-H_ 0 -1.89244 0.93255 4.81849 H
H-H_ 0 2.44384 -0.17268 -1.87457 H
C-C_R 0 -7.91631 -3.02576 4.09316 H
C-C_R 0 -6.83819 -3.71371 3.68424 H
C-C_R 0 -5.92079 -3.14483 2.78089 H
C-C_R 0 -6.09801 -1.81834 2.33808 H
C-C_R 0 -7.26375 -1.13236 2.73195 H
C-C_R 0 -8.16052 -1.73381 3.61784 H
H-H_ 0 -4.71568 -4.91781 2.639 H
H-H_ 0 -8.61626 -3.48246 4.7814 H
H-H_ 0 -6.69367 -4.72513 4.04629 H
C-C_R 0 -4.85888 -3.90121 2.28835 H
C-C_R 0 -5.07268 -1.2058 1.43311 H
H-H_ 0 -7.4934 -0.14599 2.35342 H
H-H_ 0 -9.04868 -1.20109 3.93235 H
C-C_R 0 -4.14407 -2.08107 0.80616 H
C-C_R 0 -4.01338 -3.39927 1.29232 H
C-C_R 0 -6.00853 2.05428 -0.02461 H
C-C_R 0 -6.30921 2.78519 1.13596 H
C-C_R 0 -5.84683 2.37019 2.39031 H
C-C_R 0 -5.1724 1.13744 2.51306 H
C-C_R 0 -5.01898 0.27969 1.30766 H
C-C_R 0 -5.25983 0.86327 0.05243 H
H-H_ 0 -6.58029 4.1101 3.4538 H
H-H_ 0 -6.86741 3.71089 1.0483 H
C-C_R 0 -6.05808 3.16372 3.5288 H
C-C_R 0 -4.69665 0.72768 3.76969 H
C-C_R 0 -4.90838 1.52749 4.89523 H
C-C_R 0 -5.58846 2.74153 4.77558 H
H-H_ 0 -4.16536 -0.20953 3.87959 H
H-H_ 0 -4.54246 1.20643 5.86183 H
H-H_ 0 -5.74995 3.35786 5.65044 H
O-O_R 0 -3.37368 -1.77068 -0.24344 H
O-O_R 0 -4.83888 0.2941 -1.0804 H
C-C_R 0 -4.15756 -4.66865 -1.40657 H
C-C_R 0 -3.00499 -4.85961 -0.49399 H
C-C_R 0 -4.1694 -5.24577 -2.61857 H
C-C_R 0 -2.92716 -4.27373 0.78651 H
C-C_R 0 -1.90373 -5.72054 -0.98427 H
C-C_R 0 -3.11601 -6.05332 -3.07718 H
H-H_ 0 -7.8633 0.21779 -0.60205 H
C-C_R 0 -1.7876 -4.51461 1.58117 H
C-C_R 0 -0.79126 -5.97414 -0.18334 H
C-C_R 0 -2.02733 -6.30002 -2.33368 H
H-H_ 0 -3.18452 -6.48722 -4.06681 H
C-C_R 0 -1.58516 -3.89793 2.9142 H
C-C_R 0 -0.70138 -5.39841 1.08541 H
H-H_ 0 0.00598 -6.60931 -0.55283 H
H-H_ 0 -1.23757 -6.92518 -2.73231 H
C-C_R 0 -0.48079 -4.18264 3.6165 H
H-H_ 0 -2.31059 -3.21181 3.33158 H
C-C_R 0 0.40568 -5.63068 1.91034 H
C-C_R 0 0.50185 -5.05256 3.12074 H
H-H_ 0 -0.34136 -3.73198 4.59106 H
H-H_ 0 1.20046 -6.28653 1.57703 H
H-H_ 0 1.36532 -5.26078 3.73641 H
C-C_R 0 -8.09901 0.61812 -1.57942 H
C-C_R 0 -7.43969 1.85153 -2.07726 H
C-C_R 0 -9.00898 -0.02043 -2.33181 H
C-C_R 0 -6.46458 2.56197 -1.34177 H
C-C_R 0 -7.8707 2.34126 -3.4072 H
C-C_R 0 -9.38983 0.43918 -3.60265 H
H-H_ 0 -9.47026 -0.92052 -1.94495 H
C-C_R 0 -5.93108 3.75208 -1.88507 H
C-C_R 0 -7.34314 3.51892 -3.93245 H
C-C_R 0 -8.87563 1.55333 -4.14396 H
H-H_ 0 -10.12837 -0.12287 -4.16039 H
C-C_R 0 -4.89257 4.56712 -1.20812 H
C-C_R 0 -6.39576 4.23784 -3.20616 H
H-H_ 0 -7.67083 3.87629 -4.90163 H
H-H_ 0 -9.20497 1.87256 -5.12532 H
C-C_R 0 -4.44253 5.70126 -1.76909 H
H-H_ 0 -4.4775 4.25956 -0.25764 H
C-C_R 0 -5.82306 5.49326 -3.72462 H
C-C_R 0 -4.90301 6.16 -3.01298 H
H-H_ 0 -3.6919 6.28269 -1.24956 H
H-H_ 0 -6.14411 5.88338 -4.68283 H
H-H_ 0 -4.49629 7.08073 -3.412 H
H-H_ 0 -5.02163 -5.08567 -3.267 H
H-H_ 0 -5.00393 -4.06317 -1.10911 H
P-P_3+5 0 -3.3575 -0.36397 -1.04821 H
O-O_R 0 -2.46364 0.57532 -0.23219 H
O-O_2 0 -3.01636 -0.70315 -2.45598 H
C-C_R 0 10.21233 1.08637 0.87714 H
C-C_R 0 9.51155 -0.11434 1.00241 H
C-C_R 0 8.11705 -0.13968 0.83669 H
C-C_R 0 7.42552 1.04048 0.49359 H
C-C_R 0 8.14196 2.25332 0.42415 H
C-C_R 0 9.52682 2.27003 0.60399 H
H-H_ 0 7.94013 -2.22156 1.33801 H
H-H_ 0 11.28575 1.10301 1.0149 H
H-H_ 0 10.05581 -1.01764 1.25164 H
C-C_R 0 7.40702 -1.31799 1.06168 H
C-C_R 0 5.94904 0.97563 0.2471 H
H-H_ 0 7.6371 3.19137 0.2365 H
H-H_ 0 10.06922 3.20408 0.53415 H
C-C_R 0 5.25773 -0.19554 0.68296 H
C-C_R 0 6.0091 -1.33521 1.03844 H
C-C_R 0 3.92396 4.09153 -0.4041 H
C-C_R 0 4.59902 4.65493 -1.49334 H
C-C_R 0 5.56847 3.9286 -2.19465 H
C-C_R 0 5.92403 2.62939 -1.76625 H
C-C_R 0 5.30329 2.0836 -0.52154 H
C-C_R 0 4.24004 2.80085 0.05274 H
H-H_ 0 5.90863 5.46969 -3.68049 H
H-H_ 0 4.31156 5.64244 -1.83756 H
C-C_R 0 6.16706 4.47327 -3.34211 H
C-C_R 0 6.84387 1.88258 -2.52682 H
C-C_R 0 7.42595 2.43282 -3.6706 H
C-C_R 0 7.09421 3.72728 -4.07321 H
H-H_ 0 7.11397 0.8745 -2.24146 H
H-H_ 0 8.13613 1.85367 -4.24653 H
H-H_ 0 7.54868 4.14979 -4.95999 H
O-O_R 0 3.92826 -0.32014 0.81132 H
O-O_R 0 3.48893 2.26518 1.01409 H
C-C_R 0 5.26891 -1.79347 3.87467 H
C-C_R 0 4.98085 -2.78246 2.80843 H
C-C_R 0 4.93832 -2.05182 5.14987 H
C-C_R 0 5.31768 -2.57771 1.455 H
C-C_R 0 4.31068 -4.03534 3.22489 H
C-C_R 0 4.31777 -3.25063 5.53757 H
H-H_ 0 5.08765 5.43293 1.58621 H
C-C_R 0 4.97599 -3.56318 0.50668 H
C-C_R 0 3.9752 -5.00458 2.28062 H
C-C_R 0 4.00875 -4.21405 4.65683 H
H-H_ 0 4.08248 -3.40095 6.58371 H
C-C_R 0 5.29992 -3.45013 -0.9338 H
C-C_R 0 4.26569 -4.79019 0.93452 H
H-H_ 0 3.48812 -5.92051 2.59141 H
H-H_ 0 3.53467 -5.12367 5.00442 H
C-C_R 0 4.92007 -4.40811 -1.79446 H
H-H_ 0 5.85529 -2.6005 -1.30705 H
C-C_R 0 3.89034 -5.76928 -0.10182 H
C-C_R 0 4.21376 -5.5505 -1.38501 H
H-H_ 0 5.17039 -4.3023 -2.84165 H
H-H_ 0 3.35192 -6.66938 0.16819 H
H-H_ 0 3.92886 -6.28198 -2.13073 H
C-C_R 0 4.16744 5.83451 1.99148 H
C-C_R 0 2.87048 5.57164 1.32483 H
C-C_R 0 4.2194 6.57863 3.10779 H
C-C_R 0 2.74831 4.78872 0.16067 H
C-C_R 0 1.66426 6.15805 1.95378 H
C-C_R 0 3.0709 7.13602 3.69428 H
H-H_ 0 5.18009 6.75694 3.57447 H
C-C_R 0 1.46888 4.57779 -0.39522 H
C-C_R 0 0.3995 5.92373 1.41383 H
C-C_R 0 1.84512 6.95937 3.17781 H
H-H_ 0 3.18055 7.72694 4.59495 H
C-C_R 0 1.23661 3.7639 -1.61326 H
C-C_R 0 0.27105 5.1459 0.26349 H
H-H_ 0 -0.4812 6.33491 1.89295 H
H-H_ 0 0.98829 7.40605 3.6674 H
C-C_R 0 -0.01011 3.54413 -2.05874 H
H-H_ 0 2.06681 3.33134 -2.15632 H
C-C_R 0 -1.04886 4.82921 -0.31203 H
C-C_R 0 -1.14148 4.06466 -1.41097 H
H-H_ 0 -0.15127 2.93613 -2.94357 H
H-H_ 0 -1.94914 5.20033 0.161 H
H-H_ 0 -2.11937 3.8346 -1.8126 H
H-H_ 0 5.15989 -1.31209 5.90895 H
H-H_ 0 5.74705 -0.85101 3.64001 H
P-P_3+5 0 2.83981 0.84469 0.60256 H
O-O_2 0 2.40276 0.87792 -0.84555 H
O-O_2 0 1.71754 0.57901 1.57948 H
C-C_2 0 1.05973 -3.01815 -0.84252 H
H-H_ 0 0.14857 -3.44499 -1.25106 H
H-H_ 0 1.99108 -3.52059 -1.07903 H
H-H_ 0 1.93739 -1.81713 0.65221 H
Zero-point correction= 1.670977 (Hartree/Particle)
Thermal correction to Energy= 1.766598
Thermal correction to Enthalpy= 1.767543
Thermal correction to Gibbs Free Energy= 1.532500
SCF Done: E(RM062X) = -6048.97326679
