# Supplementary material for: Bi(III)-Catalyzed Enantioselective Allylation Reactions of Ketimines
Source: iScience. 2019 Jun 11;16:511–23. doi: 10.1016/j.isci.2019.06.006 (PMC6593186; doi:10.1016/j.isci.2019.06.006)
Supplement: Document S2. Tables S4–S11 [file mmc2.zip › Table S4-11/Table S7.xlsx]

## Sheet: Sheet1
Bi-Bi3+3 0 0.01093 0.86311 0.36364 H
C-C_3 0 0.23176 -1.37145 0.91227 H
H-H_ 0 -0.06877 -1.19555 1.95047 H
H-H_ 0 1.28975 -1.63615 0.85336 H
C-C_2 0 -0.65686 -2.308 0.2634 H
C-C_2 0 -0.26011 -3.38828 -0.46622 H
H-H_ 0 -1.72487 -2.10989 0.35937 H
H-H_ 0 -0.97774 -4.12414 -0.81751 H
H-H_ 0 0.78953 -3.66445 -0.5057 H
C-C_R 0 -0.58882 2.10524 2.88794 H
O-O_R 0 -1.01957 2.9378 2.10272 H
O-O_R 0 -0.06723 0.96851 2.49896 H
C-C_3 0 -0.60102 2.29021 4.38653 H
H-H_ 0 -1.17727 1.48348 4.84703 H
H-H_ 0 0.42154 2.21737 4.76494 H
H-H_ 0 -1.03079 3.25764 4.64195 H
H-H_ 0 -2.04111 -1.32971 -2.62048 H
C-C_R 0 -9.11319 0.84288 3.72239 H
C-C_R 0 -8.68028 -0.34488 3.27152 H
C-C_R 0 -7.51526 -0.43664 2.48664 H
C-C_R 0 -6.74982 0.71713 2.21989 H
C-C_R 0 -7.25993 1.96266 2.63988 H
C-C_R 0 -8.42814 2.01831 3.40314 H
H-H_ 0 -7.75389 -2.53616 2.1055 H
H-H_ 0 -10.01767 0.89613 4.31505 H
H-H_ 0 -9.25748 -1.23349 3.50005 H
C-C_R 0 -7.15441 -1.65275 1.91238 H
C-C_R 0 -5.46796 0.5857 1.44811 H
H-H_ 0 -6.78013 2.89203 2.36965 H
H-H_ 0 -8.80864 2.97402 3.73993 H
C-C_R 0 -5.26068 -0.63105 0.73041 H
C-C_R 0 -6.09559 -1.73609 1.00319 H
C-C_R 0 -4.07523 3.77098 0.25536 H
C-C_R 0 -4.03613 4.50242 1.45379 H
C-C_R 0 -4.05199 3.85317 2.69489 H
C-C_R 0 -4.24139 2.45595 2.74866 H
C-C_R 0 -4.49004 1.71776 1.48219 H
C-C_R 0 -4.15768 2.36535 0.27816 H
H-H_ 0 -3.75685 5.65332 3.86426 H
H-H_ 0 -3.94713 5.58244 1.41242 H
C-C_R 0 -3.8948 4.57894 3.88591 H
C-C_R 0 -4.236 1.79943 3.99014 H
C-C_R 0 -4.07137 2.53091 5.16887 H
C-C_R 0 -3.90637 3.91742 5.11735 H
H-H_ 0 -4.36641 0.72592 4.04601 H
H-H_ 0 -4.07192 2.02231 6.1241 H
H-H_ 0 -3.77966 4.47978 6.03329 H
O-O_R 0 -4.33788 -0.83236 -0.22019 H
O-O_R 0 -3.95083 1.69172 -0.85797 H
C-C_R 0 -7.83476 -2.63025 -1.23875 H
C-C_R 0 -6.70785 -3.44822 -0.7291 H
C-C_R 0 -8.60784 -3.0834 -2.23832 H
C-C_R 0 -5.86178 -3.03035 0.31839 H
C-C_R 0 -6.47795 -4.75112 -1.39358 H
C-C_R 0 -8.3956 -4.33127 -2.84646 H
H-H_ 0 -6.58596 3.35794 -0.55202 H
C-C_R 0 -4.78514 -3.85619 0.70051 H
C-C_R 0 -5.40318 -5.55699 -1.02055 H
C-C_R 0 -7.39993 -5.14885 -2.47328 H
H-H_ 0 -9.05628 -4.64011 -3.64671 H
C-C_R 0 -3.85583 -3.51583 1.80295 H
C-C_R 0 -4.54656 -5.14611 0.00251 H
H-H_ 0 -5.23644 -6.50102 -1.52679 H
H-H_ 0 -7.27041 -6.09898 -2.977 H
C-C_R 0 -2.85761 -4.35388 2.11131 H
H-H_ 0 -3.96837 -2.60041 2.36933 H
C-C_R 0 -3.46462 -5.93914 0.40461 H
C-C_R 0 -2.66332 -5.55699 1.414 H
H-H_ 0 -2.18556 -4.09677 2.91868 H
H-H_ 0 -3.26777 -6.88214 -0.09211 H
H-H_ 0 -1.84635 -6.20252 1.70491 H
C-C_R 0 -6.47111 3.86774 -1.49956 H
C-C_R 0 -5.18568 4.51298 -1.86812 H
C-C_R 0 -7.5212 3.91246 -2.33442 H
C-C_R 0 -4.04078 4.49262 -1.04008 H
C-C_R 0 -5.15173 5.22525 -3.16662 H
C-C_R 0 -7.46837 4.56865 -3.5745 H
H-H_ 0 -8.44479 3.4292 -2.04101 H
C-C_R 0 -2.87895 5.1742 -1.46405 H
C-C_R 0 -4.00579 5.90796 -3.56899 H
C-C_R 0 -6.36648 5.20277 -4.00178 H
H-H_ 0 -8.35016 4.56707 -4.20287 H
C-C_R 0 -1.6148 5.19291 -0.69005 H
C-C_R 0 -2.87773 5.90939 -2.75087 H
H-H_ 0 -3.99345 6.44006 -4.51299 H
H-H_ 0 -6.3752 5.7014 -4.96341 H
C-C_R 0 -0.55291 5.88512 -1.13232 H
H-H_ 0 -1.53011 4.65195 0.24025 H
C-C_R 0 -1.65464 6.63823 -3.13147 H
C-C_R 0 -0.57656 6.60912 -2.33517 H
H-H_ 0 0.35495 5.88696 -0.54193 H
H-H_ 0 -1.62286 7.20427 -4.05453 H
H-H_ 0 0.30732 7.1583 -2.63212 H
H-H_ 0 -9.42432 -2.46566 -2.59078 H
H-H_ 0 -8.04603 -1.65578 -0.81775 H
P-P_3+5 0 -3.24499 0.23993 -0.718 H
O-O_2 0 -2.18541 0.29474 0.38439 H
O-O_2 0 -2.84003 -0.16841 -2.09404 H
C-C_R 0 9.61246 -2.91326 2.53721 H
C-C_R 0 8.36474 -3.53053 2.63865 H
C-C_R 0 7.23445 -2.94134 2.04866 H
C-C_R 0 7.36545 -1.74996 1.30551 H
C-C_R 0 8.62243 -1.11112 1.26231 H
C-C_R 0 9.73761 -1.69797 1.86439 H
H-H_ 0 5.87565 -4.42395 2.80465 H
H-H_ 0 10.47912 -3.36562 3.00175 H
H-H_ 0 8.279 -4.45506 3.19739 H
C-C_R 0 5.97395 -3.50648 2.23402 H
C-C_R 0 6.15817 -1.17926 0.62412 H
H-H_ 0 8.74842 -0.15403 0.775 H
H-H_ 0 10.70054 -1.20639 1.81268 H
C-C_R 0 4.88274 -1.68281 1.00915 H
C-C_R 0 4.81918 -2.86943 1.76785 H
C-C_R 0 6.47387 2.19928 -0.92155 H
C-C_R 0 7.57387 2.01057 -1.77031 H
C-C_R 0 8.0139 0.7242 -2.10483 H
C-C_R 0 7.40515 -0.4015 -1.50945 H
C-C_R 0 6.35624 -0.18843 -0.47437 H
C-C_R 0 5.81137 1.10098 -0.34435 H
H-H_ 0 9.52944 1.39707 -3.50042 H
H-H_ 0 8.04546 2.87571 -2.22358 H
C-C_R 0 9.04537 0.54398 -3.04005 H
C-C_R 0 7.8067 -1.69241 -1.89512 H
C-C_R 0 8.82769 -1.85945 -2.83373 H
C-C_R 0 9.45041 -0.74442 -3.39926 H
H-H_ 0 7.33401 -2.56879 -1.46973 H
H-H_ 0 9.13809 -2.85538 -3.12211 H
H-H_ 0 10.24267 -0.87883 -4.12432 H
O-O_R 0 3.70314 -1.12021 0.71787 H
O-O_R 0 4.67466 1.31337 0.32174 H
C-C_R 0 3.00389 -1.71156 3.83171 H
C-C_R 0 2.66925 -2.93931 3.07045 H
C-C_R 0 2.13518 -1.20266 4.71983 H
C-C_R 0 3.50641 -3.48556 2.07451 H
C-C_R 0 1.36626 -3.57481 3.3734 H
C-C_R 0 0.89673 -1.80646 4.99096 H
H-H_ 0 8.07747 3.04299 1.03076 H
C-C_R 0 3.06793 -4.61593 1.35442 H
C-C_R 0 0.9645 -4.72234 2.69196 H
C-C_R 0 0.50248 -2.93498 4.38244 H
H-H_ 0 0.24137 -1.34645 5.71985 H
C-C_R 0 3.82523 -5.20034 0.22129 H
C-C_R 0 1.7731 -5.25171 1.6877 H
H-H_ 0 0.01782 -5.18886 2.928 H
H-H_ 0 -0.46005 -3.36604 4.62788 H
C-C_R 0 3.34275 -6.26058 -0.4454 H
H-H_ 0 4.7694 -4.77394 -0.09227 H
C-C_R 0 1.35186 -6.4196 0.89232 H
C-C_R 0 2.11931 -6.86404 -0.11383 H
H-H_ 0 3.91485 -6.66525 -1.27073 H
H-H_ 0 0.41618 -6.91833 1.10932 H
H-H_ 0 1.78557 -7.71658 -0.69181 H
C-C_R 0 7.62395 4.02188 1.12202 H
C-C_R 0 6.49266 4.41593 0.24903 H
C-C_R 0 8.10246 4.87502 2.04166 H
C-C_R 0 5.94137 3.5652 -0.72944 H
C-C_R 0 5.92988 5.77047 0.45597 H
C-C_R 0 7.56731 6.16081 2.22537 H
H-H_ 0 8.93024 4.56251 2.66586 H
C-C_R 0 4.85313 4.02041 -1.50213 H
C-C_R 0 4.84881 6.21179 -0.30696 H
C-C_R 0 6.53977 6.62002 1.49494 H
H-H_ 0 7.99914 6.80121 2.9842 H
C-C_R 0 4.20989 3.20328 -2.55901 H
C-C_R 0 4.29671 5.37358 -1.27514 H
H-H_ 0 4.43759 7.2014 -0.14624 H
H-H_ 0 6.15917 7.61821 1.67433 H
C-C_R 0 3.16361 3.68319 -3.24884 H
H-H_ 0 4.57699 2.21235 -2.79173 H
C-C_R 0 3.14945 5.79525 -2.09892 H
C-C_R 0 2.63892 4.9655 -3.02181 H
H-H_ 0 2.71041 3.0634 -4.01239 H
H-H_ 0 2.71538 6.7778 -1.96204 H
H-H_ 0 1.79763 5.29463 -3.61789 H
H-H_ 0 2.39838 -0.29626 5.25052 H
H-H_ 0 3.94559 -1.2022 3.67376 H
P-P_3+5 0 3.47777 0.28625 -0.05294 H
O-O_2 0 3.46217 0.01119 -1.52965 H
O-O_2 0 2.25976 0.88302 0.61941 H
C-C_R 0 0.54817 -3.62035 -3.17875 H
C-C_R 0 1.84711 -3.09691 -2.93996 H
C-C_R 0 2.99093 -3.83519 -3.19712 H
C-C_R 0 2.82842 -5.12125 -3.70736 H
C-C_R 0 1.55983 -5.6587 -3.94439 H
C-C_R 0 0.41219 -4.9215 -3.67737 H
C-C_R 0 0.5114 -1.41003 -2.29489 H
H-H_ 0 3.97183 -3.41521 -3.00371 H
H-H_ 0 3.7092 -5.72001 -3.91808 H
H-H_ 0 1.4671 -6.66673 -4.33239 H
H-H_ 0 -0.56961 -5.34463 -3.83376 H
N-N_R 0 1.7921 -1.81261 -2.41919 H
H-H_ 0 2.57968 -1.17065 -2.12437 H
O-O_R 0 0.09207 -0.3274 -1.92523 H
C-C_R 0 -0.37043 -2.57507 -2.74544 H
N-N_R 0 -1.6389 -2.28594 -2.96871 H
C-C_R 0 -2.60139 -3.21631 -3.39182 H
O-O_R 0 -2.43021 -4.41026 -3.44009 H
O-O_R 0 -3.7105 -2.56791 -3.70109 H
C-C_3 0 -4.79566 -3.36714 -4.17384 H
H-H_ 0 -5.69911 -2.80794 -3.93955 H
H-H_ 0 -4.69958 -3.50126 -5.25369 H
H-H_ 0 -4.79112 -4.34001 -3.68396 H
Zero-point correction= 1.670983 (Hartree/Particle)
Thermal correction to Energy= 1.766911
Thermal correction to Enthalpy= 1.767855
Thermal correction to Gibbs Free Energy= 1.530405
SCF Done: E(RM062X) = -6048.96941373
