# Supplementary material for: Bi(III)-Catalyzed Enantioselective Allylation Reactions of Ketimines
Source: iScience. 2019 Jun 11;16:511–23. doi: 10.1016/j.isci.2019.06.006 (PMC6593186; doi:10.1016/j.isci.2019.06.006)
Supplement: Document S2. Tables S4–S11 [file mmc2.zip › Table S4-11/Table S8.xlsx]

## Sheet: Sheet1
Bi- 0 1.81675 -1.45098 -0.1349 H
C-C_3 0 2.83049 -0.36298 1.77276 H
H-H_ 0 1.9799 -0.66533 2.38167 H
H-H_ 0 2.83651 0.69526 1.51311 H
C-C_2 0 4.06271 -0.99891 2.04008 H
C-C_2 0 5.29679 -0.50955 1.66481 H
H-H_ 0 4.00742 -2.00567 2.45495 H
H-H_ 0 6.2068 -1.03978 1.92897 H
H-H_ 0 5.40975 0.54593 1.43151 H
C-C_R 0 0.66516 -3.67709 0.98108 H
O-O_R 0 0.19759 -3.46335 -0.14314 H
O-O_R 0 1.65333 -2.96701 1.43038 H
C-C_3 0 0.09191 -4.72445 1.89828 H
H-H_ 0 -0.18585 -5.60656 1.32057 H
H-H_ 0 0.79653 -4.98132 2.68857 H
H-H_ 0 -0.81652 -4.31227 2.34794 H
C-C_R 0 -6.4829 1.13195 -4.13192 H
C-C_R 0 -6.31448 -0.07975 -3.45657 H
C-C_R 0 -5.37177 -0.18573 -2.42153 H
C-C_R 0 -4.61125 0.94408 -2.0491 H
C-C_R 0 -4.77491 2.15132 -2.75111 H
C-C_R 0 -5.71037 2.24239 -3.78459 H
H-H_ 0 -5.76242 -2.27161 -2.04523 H
H-H_ 0 -7.20783 1.20796 -4.93204 H
H-H_ 0 -6.91259 -0.93454 -3.74931 H
C-C_R 0 -5.17176 -1.40617 -1.7651 H
C-C_R 0 -3.65765 0.82605 -0.91092 H
H-H_ 0 -4.18315 3.02233 -2.49954 H
H-H_ 0 -5.83766 3.17625 -4.31669 H
C-C_R 0 -3.35496 -0.46144 -0.43497 H
C-C_R 0 -4.16688 -1.54994 -0.79805 H
C-C_R 0 -1.70349 3.65854 0.74901 H
C-C_R 0 -2.72831 4.57926 0.99341 H
C-C_R 0 -4.06887 4.22285 0.84443 H
C-C_R 0 -4.40464 2.93779 0.3682 H
C-C_R 0 -3.3127 2.01235 -0.07329 H
C-C_R 0 -1.97729 2.36099 0.26801 H
H-H_ 0 -4.83499 6.12019 1.55757 H
H-H_ 0 -2.47246 5.56675 1.36229 H
C-C_R 0 -5.08595 5.12467 1.20994 H
C-C_R 0 -5.76107 2.55752 0.36841 H
C-C_R 0 -6.74201 3.47549 0.75013 H
C-C_R 0 -6.37785 4.76277 1.15612 H
H-H_ 0 -6.06786 1.55894 0.08922 H
H-H_ 0 -7.78542 3.1879 0.73714 H
H-H_ 0 -7.14606 5.46722 1.44894 H
O-O_R 0 -2.32376 -0.67328 0.38331 H
O-O_R 0 -0.92058 1.54687 0.18412 H
C-C_R 0 -2.46454 -3.51161 -2.23869 H
C-C_R 0 -3.09091 -3.81037 -0.92848 H
C-C_R 0 -1.68898 -4.42368 -2.84601 H
C-C_R 0 -3.89798 -2.88877 -0.23071 H
C-C_R 0 -2.80697 -5.14028 -0.34195 H
C-C_R 0 -1.43412 -5.68644 -2.28632 H
H-H_ 0 -1.31019 5.33788 -1.29347 H
C-C_R 0 -4.40966 -3.24339 1.03339 H
C-C_R 0 -3.32175 -5.487 0.90667 H
C-C_R 0 -1.94679 -6.06264 -1.10511 H
H-H_ 0 -0.79955 -6.37741 -2.82684 H
C-C_R 0 -5.25019 -2.33679 1.85134 H
C-C_R 0 -4.10844 -4.57452 1.60871 H
H-H_ 0 -3.10087 -6.4574 1.33526 H
H-H_ 0 -1.7177 -7.04502 -0.7105 H
C-C_R 0 -5.69873 -2.72678 3.05513 H
H-H_ 0 -5.51248 -1.35034 1.4902 H
C-C_R 0 -4.6565 -4.89153 2.93984 H
C-C_R 0 -5.40468 -3.99025 3.59413 H
H-H_ 0 -6.30958 -2.0445 3.63293 H
H-H_ 0 -4.45597 -5.85336 3.39596 H
H-H_ 0 -5.79662 -4.2438 4.5711 H
C-C_R 0 -0.28274 5.56657 -1.04268 H
C-C_R 0 0.36162 4.96206 0.14889 H
C-C_R 0 0.40267 6.40349 -1.83769 H
C-C_R 0 -0.29816 4.06292 1.01423 H
C-C_R 0 1.78373 5.30762 0.3805 H
C-C_R 0 1.74344 6.74254 -1.59481 H
H-H_ 0 -0.09352 6.83152 -2.69974 H
C-C_R 0 0.42476 3.48992 2.08499 H
C-C_R 0 2.49213 4.72522 1.43004 H
C-C_R 0 2.43 6.24511 -0.55574 H
H-H_ 0 2.23976 7.42455 -2.27368 H
C-C_R 0 -0.16921 2.53094 3.04864 H
C-C_R 0 1.8566 3.81819 2.27508 H
H-H_ 0 3.53876 4.96398 1.57795 H
H-H_ 0 3.46585 6.52843 -0.41384 H
C-C_R 0 0.5859 1.97026 4.00651 H
H-H_ 0 -1.21714 2.26673 2.99156 H
C-C_R 0 2.58424 3.14183 3.36425 H
C-C_R 0 1.94927 2.26877 4.16007 H
H-H_ 0 0.12855 1.26436 4.68837 H
H-H_ 0 3.63715 3.34155 3.52171 H
H-H_ 0 2.50414 1.77954 4.95065 H
H-H_ 0 -1.2413 -4.17844 -3.80091 H
H-H_ 0 -2.61733 -2.55375 -2.71914 H
P-P_3+q 0 -0.92896 -0.02692 -0.13757 H
O-O_R 0 0.10949 -0.57992 0.86564 H
O-O_2 0 -0.62317 -0.31168 -1.56138 H
C-C_R 0 6.57748 -0.51009 -0.83933 H
C-C_R 0 7.20694 -1.77207 -0.78711 H
C-C_R 0 8.57367 -1.9294 -0.93386 H
C-C_R 0 9.33831 -0.78066 -1.13866 H
C-C_R 0 8.74129 0.47757 -1.18502 H
C-C_R 0 7.36231 0.62262 -1.03297 H
C-C_R 0 5.00672 -2.26022 -0.4675 H
H-H_ 0 9.03157 -2.91238 -0.89188 H
H-H_ 0 10.41255 -0.87391 -1.26171 H
H-H_ 0 9.35508 1.358 -1.34219 H
H-H_ 0 6.90498 1.60158 -1.06713 H
N-N_R 0 6.25882 -2.78058 -0.56385 H
H-H_ 0 6.45657 -3.76762 -0.48175 H
O-O_R 0 3.95642 -2.87319 -0.31444 H
C-C_R 0 5.1288 -0.76116 -0.62509 H
N-N_R 0 3.97863 -0.20368 -0.90882 H
C-C_R 0 3.70842 1.13655 -1.10451 H
O-O_R 0 2.59134 1.58161 -0.94954 H
O-O_R 0 4.75343 1.89002 -1.48567 H
C-C_3 0 4.44667 3.27049 -1.69402 H
H-H_ 0 5.36401 3.72351 -2.06831 H
H-H_ 0 3.63789 3.37452 -2.41881 H
H-H_ 0 4.14498 3.73265 -0.7531 H
Zero-point correction= 0.978460 (Hartree/Particle)
Thermal correction to Energy= 1.038313
Thermal correction to Enthalpy= 1.039258
Thermal correction to Gibbs Free Energy= 0.876510
SCF Done: E(RM062X) = -3560.26897153
