# Supplementary material for: Bi(III)-Catalyzed Enantioselective Allylation Reactions of Ketimines
Source: iScience. 2019 Jun 11;16:511–23. doi: 10.1016/j.isci.2019.06.006 (PMC6593186; doi:10.1016/j.isci.2019.06.006)
Supplement: Document S2. Tables S4–S11 [file mmc2.zip › Table S4-11/Table S9.xlsx]

## Sheet: Sheet1
Bi- 0 2.13892 -0.1442 -0.3505 H
C-C_R 0 2.67532 1.687 1.1513 H
H-H_ 0 1.8612 1.39624 1.81317 H
H-H_ 0 2.48865 2.59032 0.57159 H
C-C_R 0 3.98748 1.46374 1.62108 H
C-C_R 0 5.14212 2.03512 1.1243 H
H-H_ 0 4.10745 0.64406 2.33117 H
H-H_ 0 6.09244 1.81094 1.59456 H
H-H_ 0 5.09081 2.94729 0.53573 H
C-C_R 0 6.83834 0.61571 -0.71386 H
C-C_R 0 7.06754 1.7073 -1.57669 H
C-C_R 0 8.34294 2.12354 -1.91745 H
C-C_R 0 9.41709 1.41545 -1.37741 H
C-C_R 0 9.21209 0.33361 -0.52163 H
C-C_R 0 7.92336 -0.0725 -0.17675 H
C-C_R 0 4.79316 1.55072 -1.48627 H
H-H_ 0 8.50049 2.96441 -2.58492 H
H-H_ 0 10.42873 1.71752 -1.62897 H
H-H_ 0 10.06527 -0.19509 -0.11067 H
H-H_ 0 7.75967 -0.89417 0.50875 H
N-N_R 0 5.84786 2.2497 -2.00187 H
H-H_ 0 5.73556 3.01237 -2.65391 H
O-O_R 0 3.60702 1.71136 -1.72656 H
C-C_R 0 5.37275 0.48209 -0.58957 H
N-N_R 0 4.57081 -0.54242 -0.3689 H
C-C_R 0 5.00066 -1.60402 0.41875 H
O-O_R 0 5.80382 -1.54729 1.3247 H
O-O_R 0 4.34633 -2.71057 0.05374 H
C-C_3 0 4.49563 -3.81698 0.93618 H
H-H_ 0 3.8234 -4.58513 0.55501 H
H-H_ 0 5.52918 -4.17038 0.93947 H
H-H_ 0 4.21443 -3.52203 1.95147 H
C-C_R 0 1.72695 -2.25776 1.29078 H
O-O_R 0 1.30353 -2.46004 0.14572 H
O-O_R 0 2.47008 -1.2218 1.52558 H
C-C_3 0 1.36788 -3.15458 2.44243 H
H-H_ 0 1.53055 -4.19718 2.16304 H
H-H_ 0 1.93849 -2.89945 3.33473 H
H-H_ 0 0.29951 -3.0212 2.63713 H
C-C_R 0 -6.48164 -1.58554 -4.10562 H
C-C_R 0 -5.75785 -2.55618 -3.40785 H
C-C_R 0 -4.85832 -2.17615 -2.39917 H
C-C_R 0 -4.70506 -0.81028 -2.07674 H
C-C_R 0 -5.42434 0.15767 -2.79935 H
C-C_R 0 -6.31061 -0.23207 -3.80633 H
H-H_ 0 -4.23596 -4.19097 -1.95366 H
H-H_ 0 -7.17109 -1.88276 -4.88522 H
H-H_ 0 -5.89416 -3.60056 -3.66222 H
C-C_R 0 -4.10691 -3.14054 -1.71657 H
C-C_R 0 -3.78942 -0.4325 -0.96507 H
H-H_ 0 -5.30355 1.21178 -2.58375 H
H-H_ 0 -6.86733 0.51665 -4.35489 H
C-C_R 0 -2.91386 -1.41377 -0.46864 H
C-C_R 0 -3.13727 -2.76761 -0.77512 H
C-C_R 0 -3.37864 3.02602 0.61019 H
C-C_R 0 -4.71195 3.35402 0.88024 H
C-C_R 0 -5.72655 2.40342 0.76787 H
C-C_R 0 -5.42371 1.10454 0.30759 H
C-C_R 0 -4.03279 0.79815 -0.15684 H
C-C_R 0 -3.01513 1.74528 0.14058 H
H-H_ 0 -7.28395 3.72412 1.49325 H
H-H_ 0 -4.9467 4.34957 1.24157 H
C-C_R 0 -7.0411 2.72261 1.15715 H
C-C_R 0 -6.43809 0.12764 0.34759 H
C-C_R 0 -7.72815 0.47848 0.75166 H
C-C_R 0 -8.00832 1.79158 1.14099 H
H-H_ 0 -6.24176 -0.90232 0.0838 H
H-H_ 0 -8.51075 -0.26902 0.76961 H
H-H_ 0 -9.01177 2.05342 1.45197 H
O-O_R 0 -1.88727 -1.09101 0.31905 H
O-O_R 0 -1.70094 1.52678 0.02615 H
C-C_R 0 -0.6593 -3.70962 -2.11705 H
C-C_R 0 -1.11891 -4.2548 -0.81722 H
C-C_R 0 0.48915 -4.13655 -2.66605 H
C-C_R 0 -2.28773 -3.81261 -0.16504 H
C-C_R 0 -0.26037 -5.28284 -0.18445 H
C-C_R 0 1.2991 -5.10842 -2.05551 H
H-H_ 0 -3.91251 4.73179 -1.38559 H
C-C_R 0 -2.61949 -4.35482 1.0924 H
C-C_R 0 -0.60338 -5.8266 1.05276 H
C-C_R 0 0.97636 -5.67617 -0.88363 H
H-H_ 0 2.21559 -5.40735 -2.54841 H
C-C_R 0 -3.81228 -3.93616 1.86658 H
C-C_R 0 -1.75363 -5.38731 1.70694 H
H-H_ 0 0.03276 -6.57298 1.51362 H
H-H_ 0 1.63497 -6.41807 -0.44876 H
C-C_R 0 -4.06993 -4.48088 3.06627 H
H-H_ 0 -4.48898 -3.18615 1.47678 H
C-C_R 0 -2.13801 -5.91327 3.02913 H
C-C_R 0 -3.24178 -5.45882 3.6417 H
H-H_ 0 -4.94714 -4.1561 3.61173 H
H-H_ 0 -1.52915 -6.66741 3.51278 H
H-H_ 0 -3.50484 -5.85823 4.61311 H
C-C_R 0 -3.11086 5.41908 -1.14997 H
C-C_R 0 -2.20831 5.16969 0.00084 H
C-C_R 0 -2.94379 6.50192 -1.92588 H
C-C_R 0 -2.32712 4.04914 0.85197 H
C-C_R 0 -1.11305 6.14665 0.20743 H
C-C_R 0 -1.91955 7.43616 -1.70301 H
H-H_ 0 -3.6201 6.66094 -2.75647 H
C-C_R 0 -1.38333 3.87703 1.8904 H
C-C_R 0 -0.16892 5.95005 1.21374 H
C-C_R 0 -1.03344 7.30157 -0.70532 H
H-H_ 0 -1.83988 8.28993 -2.3642 H
C-C_R 0 -1.42549 2.74743 2.85179 H
C-C_R 0 -0.26735 4.8382 2.04778 H
H-H_ 0 0.64534 6.65386 1.34032 H
H-H_ 0 -0.25478 8.04375 -0.57751 H
C-C_R 0 -0.45891 2.59697 3.77095 H
H-H_ 0 -2.23294 2.02739 2.82459 H
C-C_R 0 0.73615 4.5697 3.0941 H
C-C_R 0 0.61433 3.49471 3.88679 H
H-H_ 0 -0.50847 1.7556 4.45072 H
H-H_ 0 1.57917 5.23736 3.22404 H
H-H_ 0 1.36439 3.31498 4.64666 H
H-H_ 0 0.80575 -3.71589 -3.61218 H
H-H_ 0 -1.23595 -2.95338 -2.63407 H
P-P_3+q 0 -0.97091 0.12092 -0.26007 H
O-O_2 0 0.22878 0.16292 0.70371 H
O-O_2 0 -0.60658 -0.04035 -1.69192 H
Zero-point correction= 0.979140 (Hartree/Particle)
Thermal correction to Energy= 1.038454
Thermal correction to Enthalpy= 1.039398
Thermal correction to Gibbs Free Energy= 0.879587
SCF Done: E(RM062X) = -3560.27536136
